# Supplementary material for: miR-126-3p and miR-21-5p as Hallmarks of Bio-Positive Ageing; Correlation Analysis and Machine Learning Prediction in Young to Ultra-Centenarian Sicilian Population
Source: Cells. 2022 Apr 30;11(9):1505. doi: 10.3390/cells11091505 (PMC9099697; doi:10.3390/cells11091505)
Supplement: Supplementary file 1 [file cells-11-01505-s001.zip]

Archive with 1 entries (1 files):
- cells-1626674-supplementary.pdf
